# Supplementary material for: Morphotype broadening of the grapevine (Vitis vinifera L.) from Oxus civilization 4000 BP, Central Asia
Source: Sci Rep. 2022 Sep 29;12:16331. doi: 10.1038/s41598-022-19644-0 (PMC9522827; doi:10.1038/s41598-022-19644-0)
Supplement: Supplementary file 1 — Supplementary Information 1. [file 41598_2022_19644_MOESM1_ESM.xlsx]

## Sheet: Sheet1
Site	Main Region	Country	References
Cayonu (CA1b)	West Asia	Turkey	Van Zeist, Willhelm, and G. Jan de Roller. "The plant husbandry of aceramic Çayönü, SE Turkey." Palaeohistoria (1994): 65-96.
Tell Halula	West Asia	Syria	Ferrio, Juan Pedro, et al. "Agricultural expansion and settlement economy in Tell Halula (Mid-Euphrates valley): a diachronic study from Early Neolithic to present." Journal of Arid Environments 86 (2012): 104-112.
Jericho (PPNA)	West Asia	Palestinian Territories	Kenyon, Kathleen M. "Excavations at Jericho." The Journal of the Royal Anthropological Institute of Great Britain and Ireland 84.1/2 (1954): 103-110.
Tell Aswad II	West Asia	Syria	van Zeist, Wilem, and J. A. H. Bakker-Heeres. "Archaeobotanical studies in the Levant. 3. Late-Palaeolithic Mureybit." Palaeohistoria (1984): 171-199.
Prastio Mesorotsos	West Asia	Cyprus	Lucas, L. Economy and interaction: exploring archaeobotanical contributions in Prehistoric Cyprus. Diss. UCL (University College London), 2012.
Khramis DidiGora	West Asia	Georgia	McGovern, P. et al. Early neolithic wine of Georgia in the South Caucasus. Proc. Natl. Acad. Sci. 114, E10309-E10318 (2017).
Aratashen	West Asia	Armenia	Hovsepyan, Roman, and George Willcox. "The earliest finds of cultivated plants in Armenia: evidence from charred remains and crop processing residues in pisé from the Neolithic settlements of Aratashen and Aknashen." Vegetation History and Archaeobotany 17.1 (2008): 63-71
Ilipinar	West Asia	Turkey	http://www.tayproject.org/TAYmaster.fm$Retrieve?YerlesmeNo=1248&html=masterengdetail.html&layout=web
Kumtepe	West Asia	Turkey	http://www.tayproject.org/TAYmaster.fm$Retrieve?YerlesmeNo=1800&html=masterengdetail.html&layout=web
Dikili Tash	Europe	Grace	Garnier, N. & Valamoti, S. M. Prehistoric wine-making at Dikili Tash (northern Greece): integrating residue analysis and archaeobotany. J. Archaeol. Sci. 74, 195-206 (2016).
Monjukly Depe	Central Asia	Turkmenistan	Fuller, D. Q. & Stevens, C. J. Between domestication and civilization: the role of agriculture and arboriculture in the emergence of the first urban societies. Vegetation History and Archaeobotany 28, 263-282 (2019).
Gonur Tepe	Central Asia	Turkmenistan	Miller, Naomi F. "Agricultural development in western Central Asia in the Chalcolithic and Bronze Ages." Vegetation history and archaeobotany 8.1 (1999): 13-19.
Konur (Konar) Sandal South	West Asia	Iran	Mashkour, Marjan, et al. "Bio-archaeological studies at Konar Sandal, Halil Rud basin, southeastern Iran." Environmental Archaeology 18.3 (2013): 222-246.
Miri Qalat	South Asia	Pakistan	Tengberg, Margareta. "Crop husbandry at Miri Qalat Makran, SW Pakistan (4000–2000 BC)." Vegetation History and Archaeobotany 8.1 (1999): 3-12.
Sohr Damb/ Nal	South Asia	Pakistan	Benecke, N., and R. Neef. "Faunal and plant remains from Sohr Damb/Nal: A Prehistoric site (c. 3500–200 BC) in Central Balochistan (Pakistan)." South Asian Archaeology 2003. Proceedings of the European Association for South Asian Archaeology Conference. 2005.
Mehrgarh	South Asia	Pakistan	Costantini, L., and L. Costantini Biasini. "Agriculture in Baluchistan between the 7th and the 3rd millennium BC." Newsletter of Baluchistan Studies 2 (1985): 16-30.
Harappa	South Asia	Pakistan	Weber, Steven A. "Archaeobotany at Harappa: indications for change." Indus ethnobiology: new perspectives from the field 175 (2003): 198.
Rohira	South Asia	India	Saraswat, K. S. "Pre-Harappan crop economy at ancient Rohira, Punjab (c. 2300–2000 BC)." Studies in Indian History and Culture (1988): 221-240.
Balu	South Asia	India	Saraswat, K. S., and Anil K. Pokharia. "Harappan plant economy at ancient Balu, Haryana." Pragdhara 12 (2002): 153-172.
Sarazm	Central Asia	Tajikistan	Spengler, Robert N., and George Willcox. "Archaeobotanical results from Sarazm, Tajikistan, an Early Bronze Age Settlement on the edge: Agriculture and exchange." Environmental Archaeology 18.3 (2013): 211-221.
Tell Ibrahim Awad	Africa NE	Egypt	Murray, Mary Anne. "Viticulture and wine production." Cambridge University Press, 2000. 577-608.
El-Abadiya 2	Africa NE	Egypt	Cappers, René TJ, Thijs Van Thuyne, and Laila Sikking. "Plant remains from Predynastic el Abadiya 2 (Naqada area, Upper Egypt)." Egypt at its origins. Studies in memory of Barbara Adams. Peeters, Leuven (2004): 277-293.
