# Supplementary material for: Morphotype broadening of the grapevine (Vitis vinifera L.) from Oxus civilization 4000 BP, Central Asia
Source: Sci Rep. 2022 Sep 29;12:16331. doi: 10.1038/s41598-022-19644-0 (PMC9522827; doi:10.1038/s41598-022-19644-0)
Supplement: Supplementary file 3 — Supplementary Information 3. [file 41598_2022_19644_MOESM3_ESM.xlsx]

## Sheet: Sheet1
Sample Name	Age	Location	F1	F2	Observation	Class
Sapalli 2-2	Bronze Age	Central Asia	-1.32243	-0.149085	Obs1	1
Sapalli 4-1	Bronze Age	Central Asia	-0.561086	-0.607266	Obs2	1
Sapalli 3-1-1	Bronze Age	Central Asia	-0.669284	-1.50486	Obs3	1
Djarkutan T1-1	Bronze Age	Central Asia	-0.562209	-0.90291	Obs4	1
Djarkutan T1-2	Bronze Age	Central Asia	0.42139	-0.744501	Obs5	1
Djarkutan T1-3	Bronze Age	Central Asia	-0.662795	-1.42107	Obs6	1
Djarkutan T1-4	Bronze Age	Central Asia	-0.558373	-1.92953	Obs7	1
Djarkutan T1-5	Bronze Age	Central Asia	-0.00436883	-1.75397	Obs8	1
Djarkutan T1-6	Bronze Age	Central Asia	-0.234189	0.146197	Obs9	1
Djarkutan T1-7	Bronze Age	Central Asia	-0.353699	0.0206316	Obs10	1
Djarkutan T1-8	Bronze Age	Central Asia	-0.247239	-1.37239	Obs11	1
Djarkutan T1-9	Bronze Age	Central Asia	-0.349193	-0.897967	Obs12	1
Djarkutan T1-10	Bronze Age	Central Asia	-0.442497	-1.0041	Obs13	1
Djarkutan T1-11	Bronze Age	Central Asia	0.179392	-0.991678	Obs14	1
Djarkutan T1-12	Bronze Age	Central Asia	-0.273808	-0.547595	Obs15	1
Djarkutan T1-13	Bronze Age	Central Asia	-0.484041	-0.948633	Obs16	1
Djarkutan T1-14	Bronze Age	Central Asia	-0.569738	-0.0319188	Obs17	1
Djarkutan T1-15	Bronze Age	Central Asia	-0.68552	-0.317214	Obs18	1
Djarkutan T2-1	Bronze Age	Central Asia	0.124999	-0.399774	Obs19	1
Djarkutan T2-2	Bronze Age	Central Asia	0.367901	-1.0484	Obs20	1
Djarkutan T2-3	Bronze Age	Central Asia	-0.123361	-1.17614	Obs21	1
Djarkutan T2-4	Bronze Age	Central Asia	-0.569	-0.264788	Obs22	1
Djarkutan T2-5	Bronze Age	Central Asia	0.186023	0.0596443	Obs23	1
Djarkutan T2-6	Bronze Age	Central Asia	-0.716723	-1.00655	Obs24	1
Djarkutan T2-7	Bronze Age	Central Asia	-0.124181	-0.939617	Obs25	1
Djarkutan T2-8	Bronze Age	Central Asia	-0.633732	-0.329934	Obs26	1
Djarkutan T2-9	Bronze Age	Central Asia	-0.355421	0.0240839	Obs27	1
Djarkutan T2-10	Bronze Age	Central Asia	-0.837102	-0.555467	Obs28	1
Djarkutan T3-1	Bronze Age	Central Asia	-1.11562	-0.686255	Obs29	1
Djarkutan T3-2	Bronze Age	Central Asia	-0.781012	0.00396864	Obs30	1
Djarkutan T3-3	Bronze Age	Central Asia	-0.256522	-0.706842	Obs31	1
Sapalli 1-1	Bronze Age	Central Asia	-0.158178	-0.49902	Obs32	1
Djarkutan T3-4	Bronze Age	Central Asia	-0.597119	0.598648	Obs33	1
Djarkutan T1-16	Bronze Age	Central Asia	0.0352263	0.388527	Obs34	1
Djarkutan T2-11	Bronze Age	Central Asia	-0.473121	1.14743	Obs35	1
Djarkutan T3-4	Bronze Age	Central Asia	-0.639546	-0.271068	Obs36	1
Djarkutan T3-5	Bronze Age	Central Asia	0.148472	-0.15912	Obs37	1
Sapalli 3-2-1	Bronze Age	Central Asia	-0.277679	0.976081	Obs38	1
Sapalli 3-3-1	Bronze Age	Central Asia	-0.438954	1.60674	Obs39	1
Djarkutan T1-17	Bronze Age	Central Asia	0.183545	0.948809	Obs40	1
Djarkutan T2-11	Bronze Age	Central Asia	-0.0585839	1.3311	Obs41	1
Djarkutan T3-6	Bronze Age	Central Asia	0.333864	1.98187	Obs42	1
Djarkutan T2-12	Bronze Age	Central Asia	0.332821	-0.426123	Obs43	1
Djarkutan T1-18	Bronze Age	Central Asia	0.669862	-0.811323	Obs44	1
Djarkutan T1-19	Bronze Age	Central Asia	0.451416	-0.556676	Obs45	1
Djarkutan T1-20	Bronze Age	Central Asia	0.324109	-0.264677	Obs46	1
Djarkutan T1-21	Bronze Age	Central Asia	0.656771	-0.482241	Obs47	1
Djarkutan T2-12	Bronze Age	Central Asia	0.68599	-0.324437	Obs48	1
Djarkutan T1-22	Bronze Age	Central Asia	0.0969701	-0.049532	Obs49	1
Djarkutan T3-7	Bronze Age	Central Asia	0.265946	-0.56877	Obs50	1
Djarkutan T3-8	Bronze Age	Central Asia	0.57926	-1.13012	Obs51	1
Djarkutan T3-9	Bronze Age	Central Asia	0.879981	-0.696701	Obs52	1
Djarkutan T1-23	Bronze Age	Central Asia	-1.1757	-0.122566	Obs53	1
Sapalli 2-1	Bronze Age	Central Asia	-1.17795	0.115413	Obs54	1
Djarkutan T1-24	Bronze Age	Central Asia	-0.906903	0.0975521	Obs55	1
Djarkutan T2-13	Bronze Age	Central Asia	-0.931435	0.158665	Obs56	1
Sapalli 3-2-2	Bronze Age	Central Asia	-1.64382	-0.278417	Obs57	2
Djarkutan T2-14	Bronze Age	Central Asia	-1.34214	-0.352715	Obs58	2
Djarkutan T3-10	Bronze Age	Central Asia	-1.44069	-0.664068	Obs59	2
Djarkutan T2-15	Bronze Age	Central Asia	-1.76696	0.0791045	Obs60	2
Sapalli 3-1-1	Bronze Age	Central Asia	-2.3878	-0.88086	Obs61	2
Djarkutan T1-25	Bronze Age	Central Asia	-2.34221	-0.53729	Obs62	2
Sapalli 3-1-2	Bronze Age	Central Asia	-1.648	0.570702	Obs63	2
Djarkutan T3-11	Bronze Age	Central Asia	-1.43907	0.734348	Obs64	2
Sapalli 3-3-2	Bronze Age	Central Asia	-2.25602	-0.178649	Obs65	2
Sapalli 2-1-1	Bronze Age	Central Asia	-2.35322	0.981967	Obs66	2
Sapalli 2-1-2	Bronze Age	Central Asia	-2.17029	0.735898	Obs67	2
Sapalli 2-1-3	Bronze Age	Central Asia	-2.39738	0.708133	Obs68	2
Djarkutan T1-26	Bronze Age	Central Asia	-1.84944	0.77367	Obs69	2
Djarkutan T1-27	Bronze Age	Central Asia	-1.66724	1.02231	Obs70	2
Djarkutan T2-16	Bronze Age	Central Asia	-1.38641	0.355147	Obs71	2
Djarkutan T2-17	Bronze Age	Central Asia	-1.32359	0.963202	Obs72	2
Djarkutan T3-12	Bronze Age	Central Asia	-1.262	0.455275	Obs73	2
Djarkutan T3-13	Bronze Age	Central Asia	-2.25876	0.628638	Obs74	2
Sapalli 2-1-4	Bronze Age	Central Asia	-3.03137	0.408175	Obs75	2
Djarkutan T2-18	Bronze Age	Central Asia	0.702757	0.608499	Obs76	3
Djarkutan T1-28	Bronze Age	Central Asia	0.634865	0.381792	Obs77	3
Djarkutan T1-29	Bronze Age	Central Asia	0.81716	0.359382	Obs78	3
Djarkutan T3-14	Bronze Age	Central Asia	0.994793	0.498279	Obs79	3
Djarkutan T1-30	Bronze Age	Central Asia	1.16143	0.273716	Obs80	3
Djarkutan T3-15	Bronze Age	Central Asia	0.546746	0.125506	Obs81	3
Sapalli 2-1-5	Bronze Age	Central Asia	2.415	0.89139	Obs82	3
Sapalli 5-10	Bronze Age	Central Asia	1.83528	1.41233	Obs83	3
Djarkutan T1-31	Bronze Age	Central Asia	2.31252	1.38172	Obs84	3
Djarkutan T1-32	Bronze Age	Central Asia	1.7415	-0.79977	Obs85	3
Djarkutan T1-33	Bronze Age	Central Asia	1.82738	0.509311	Obs86	3
Djarkutan T1-34	Bronze Age	Central Asia	1.49423	1.71838	Obs87	3
Djarkutan T1-35	Bronze Age	Central Asia	1.73277	0.553154	Obs88	3
Djarkutan T1-36	Bronze Age	Central Asia	2.80425	-0.118586	Obs89	3
Djarkutan T1-37	Bronze Age	Central Asia	2.19799	-0.327579	Obs90	3
Djarkutan T2-19	Bronze Age	Central Asia	1.97295	-1.0208	Obs91	3
Djarkutan T2-20	Bronze Age	Central Asia	1.0509	-1.11051	Obs92	3
Djarkutan T2-21	Bronze Age	Central Asia	2.85965	0.317613	Obs93	3
Djarkutan T2-22	Bronze Age	Central Asia	1.56461	0.373686	Obs94	3
Djarkutan T2-23	Bronze Age	Central Asia	1.49135	-0.859291	Obs95	3
Djarkutan T2-24	Bronze Age	Central Asia	1.56565	-0.600925	Obs96	3
Djarkutan T2-25	Bronze Age	Central Asia	1.56291	0.0276325	Obs97	3
Djarkutan T2-26	Bronze Age	Central Asia	2.50025	-0.254447	Obs98	3
Djarkutan T2-27	Bronze Age	Central Asia	2.12259	1.25692	Obs99	3
Djarkutan T2-28	Bronze Age	Central Asia	1.1365	-0.0372642	Obs100	3
Djarkutan T2-29	Bronze Age	Central Asia	1.32884	-0.855959	Obs101	3
Djarkutan T2-30	Bronze Age	Central Asia	1.45028	-0.920416	Obs102	3
Djarkutan T2-31	Bronze Age	Central Asia	1.70513	1.50731	Obs103	3
Djarkutan T2-32	Bronze Age	Central Asia	1.34158	1.15649	Obs104	3
Djarkutan T3-16	Bronze Age	Central Asia	1.50309	-0.32647	Obs105	3
Djarkutan T3-17	Bronze Age	Central Asia	1.23558	-0.28009	Obs106	3
Djarkutan T3-18	Bronze Age	Central Asia	2.00825	-0.600373	Obs107	3
Djarkutan T3-19	Bronze Age	Central Asia	2.77033	0.369702	Obs108	3
Djarkutan T3-20	Bronze Age	Central Asia	1.31074	2.00169	Obs109	3
Djarkutan T3-21	Bronze Age	Central Asia	2.86484	1.6461	Obs110	3
Sapalli 1-3-1	Bronze Age	Central Asia	1.85177	0.344777	Obs111	3
Sapalli 3-2-3	Bronze Age	Central Asia	1.66667	1.24752	Obs112	3
Djarkutan T1-38	Bronze Age	Central Asia	1.86303	0.580507	Obs113	3
Djarkutan T2-33	Bronze Age	Central Asia	2.64141	0.819597	Obs114	3
Djarkutan T3-22	Bronze Age	Central Asia	2.73124	1.17855	Obs115	3
Djarkutan T3-23	Bronze Age	Central Asia	2.21091	0.345742	Obs116	3
Djarkutan T3-24	Bronze Age	Central Asia	2.68901	-0.090553	Obs117	3
Djarkutan T3-25	Bronze Age	Central Asia	1.2665	1.71137	Obs118	3
Djarkutan T3-26	Bronze Age	Central Asia	2.55932	1.54428	Obs119	3
Sapalli 1-3-2	Bronze Age	Central Asia	0.596144	-3.47414	Obs120	4
Djarkutan T1-39	Bronze Age	Central Asia	0.30234	-2.83449	Obs121	4
Sapalli 2-5	Bronze Age	Central Asia	1.39085	-2.42381	Obs122	4
Djarkutan T1-40	Bronze Age	Central Asia	2.38596	-1.40774	Obs123	4
Djarkutan T1-41	Bronze Age	Central Asia	2.3812	-1.95477	Obs124	4
Djarkutan T3-27	Bronze Age	Central Asia	1.44312	-2.14158	Obs125	4
Aspiran 2007	Morden	France	-3.14961	0.437495	PredObs1	2
Cabernet Franc 2007	Morden	France	-1.81177	-0.197304	PredObs2	2
Cabernet Sauvignon Noir 2005	Morden	France	-1.21521	-0.315869	PredObs3	2
Chardonnay Blanc 1 2005	Morden	France	-1.56569	0.323182	PredObs4	2
Cinsaut Noir 2007	Morden	France	-2.53003	0.381811	PredObs5	2
Clairette Blanche 2007	Morden	France	-0.672982	1.41975	PredObs6	1
Gamay Noir 1 2005	Morden	France	-1.44809	0.5325	PredObs7	2
Merlot Noir 2007	Morden	France	-1.21357	0.433627	PredObs8	2
Mondeuse 2007	Morden	France	-3.07767	0.631234	PredObs9	2
Mourvedre 2007	Morden	France	-2.0629	0.0556653	PredObs10	2
Pinot Blanc 2001	Morden	France	-1.35895	0.457012	PredObs11	2
Pinot Gris 2005	Morden	France	-1.32999	0.41477	PredObs12	2
Pinot Noir 2 2005	Morden	France	-2.01729	-0.0520774	PredObs13	2
Piquepoul Blanc 2007	Morden	France	-3.48265	0.497681	PredObs14	2
Piquepoul Noir 2007	Morden	France	-3.77432	0.0146989	PredObs15	2
Riesling Blanc 2007	Morden	Germany	-2.3993	0.729074	PredObs16	2
Sauvignon Blanc 2007	Morden	France	-2.5381	0.0790096	PredObs17	2
Savagnin Blanc 2005	Morden	France	-1.37866	0.5246	PredObs18	2
Tempranillo Noir 1, 2005	Morden	Spain	-1.49194	0.333746	PredObs19	2
Petit Verdot 2001	Morden	France	-1.83364	1.66458	PredObs20	2
Viognier Blanc 2007	Morden	France	-3.64174	0.557697	PredObs21	2
V. sylvestris (western Europe)	Morden	France	3.50818	2.36506	PredObs22	3
V. sylvestris 1 (Southern mediterranean)	Morden	Mediterranean	1.88191	0.385757	PredObs23	3
V. sylvestris 2 (Southern mediterranean)	Morden	Mediterranean	1.43066	-0.906199	PredObs24	3
Morden Sampal Referance：
Bouby, L. et al. Bioarchaeological insights into the process of domestication of grapevine (Vitis vinifera L.) during Roman times in Southern France. PLoS. ONE 8 (2013).

## Sheet: Correlation
	Summary statistics:
	Variable	Observations	Obs. with missing data	Obs. without missing data	Minimum	Maximum	Mean
	Log shape-L	125	0	125	0.214994	0.389906	0.283636
	Log shape-B	125	0	125	-0.0177019	0.336154	0.160448
	Log shape-LS	125	0	125	-0.579017	-0.247993	-0.404184
	Log shape-PCH	125	0	125	-0.155754	0.0209075	-0.0398994
	F1	125	0	125	-2.91948	3.61082	2.86576e-15
	F2	125	0	125	-3.57904	2.15734	-2.74086e-15
	Proximity matrix (Spearman correlation coefficient):
			Log shape-L	Log shape-B	Log shape-LS	Log shape-PCH	F1	F2
	Log shape-L	Correlation (R)	1	0.432633	-0.679404	-0.132762	-0.739281	0.386667
		Significiece (P)	0	0.079	0	0	0	0.002
	Log shape-B	Correlation (R)	0.432633	1	-0.829512	-0.48553	-0.903988	-0.199416
		Significiece (P)	0.079	0	0.014	0.842	0	0.004
	Log shape-LS	Correlation (R)	-0.679404	-0.829512	1	0.0977327	0.916332	-0.292725
		Significiece (P)	0	0.014	0	0	0	0.044
	Log shape-PCH	Correlation (R)	-0.132762	-0.48553	0.0977327	1	0.430058	0.837088
		Significiece (P)	0	0.842	0	0	0	0
	F1	Correlation (R)	-0.739281	-0.903988	0.916332	0.430058	1	-0.0162028
		Significiece (P)	0	0	0	0	0	0.86
	F2	Correlation (R)	0.386667	-0.199416	-0.292725	0.837088	-0.0162028	1
		Significiece (P)	0.002	0.004	0.044	0	0.86	0

## Sheet: LDA
	Summary statistics:
	Variable	Categories	Frequencies	%
	Class	1	56	44.8
		2	19	15.2
		3	44	35.2
		4	6	4.8
	Variable	Observations	Obs. with missing data	Obs. without missing data	Minimum	Maximum	Mean	Std. deviation
	L/mm	125	0	125	0.214994	0.389906	0.283636	0.0290843
	B/mm	125	0	125	-0.0177019	0.336154	0.160448	0.0674239
	LS /mm	125	0	125	-0.579017	-0.247993	-0.404184	0.0741847
	PCH/mm	125	0	125	-0.155754	0.0209075	-0.0398994	0.0337658
	Correlation matrix:
	Variables	L/mm	B/mm	LS /mm	PCH/mm
	L/mm	1	0.358545	-0.659452	-0.128458
	B/mm	0.358545	1	-0.831261	-0.479334
	LS /mm	-0.659452	-0.831261	1	0.0308547
	PCH/mm	-0.128458	-0.479334	0.0308547	1
	Discriminant Analysis:
	Means by class:
	Class \ Variable	L/mm	B/mm	LS /mm	PCH/mm
	1	0.272854	0.140849	-0.373124	-0.0405796
	2	0.258558	0.0580318	-0.31388	-0.00270965
	3	0.309539	0.219174	-0.484684	-0.0440291
	4	0.273719	0.237025	-0.389711	-0.121033
	Sum of weights, prior probabilities and logarithms of determinants for each class:
	Class	Sum of weights	Prior probabilities	Log(Determinant)
	1	56	0.448	-22.5863
	2	19	0.152	-23.3795
	3	44	0.352	-21.3864
	4	6	0.048	-22.9722
	Multicolinearity statistics:
	Statistic	L/mm	B/mm	LS /mm	PCH/mm
	Tolerance	0.448748	0.245373	0.159121	0
	VIF	2.22842	4.07543	6.28451
	Between-classes covariance matrix:
		L/mm	B/mm	LS /mm	PCH/mm
	L/mm	0.000518091	0.00131208	-0.00164682	-0.000183346
	B/mm	0.00131208	0.00434913	-0.00438579	-0.00127542
	LS /mm	-0.00164682	-0.00438579	0.00528373	0.000748882
	PCH/mm	-0.000183346	-0.00127542	0.000748882	0.00070988
	Within-class covariance matrix for class 1:
		L/mm	B/mm	LS /mm	PCH/mm
	L/mm	0.00036763	-0.000206958	-0.000227788	6.71157e-05
	B/mm	-0.000206958	0.000924735	-0.000411158	-0.000306619
	LS /mm	-0.000227788	-0.000411158	0.00102343	-0.000384484
	PCH/mm	6.71157e-05	-0.000306619	-0.000384484	0.000623988
	Within-class covariance matrix for class 2:
		L/mm	B/mm	LS /mm	PCH/mm
	L/mm	0.000357725	-0.00048753	4.54338e-06	0.000125261
	B/mm	-0.00048753	0.00176989	-0.00104301	-0.000239347
	LS /mm	4.54338e-06	-0.00104301	0.00115006	-0.000111591
	PCH/mm	0.000125261	-0.000239347	-0.000111591	0.000225676
	Within-class covariance matrix for class 3:
		L/mm	B/mm	LS /mm	PCH/mm
	L/mm	0.000650143	-0.000317631	-0.000259016	-7.34962e-05
	B/mm	-0.000317631	0.00119898	-0.000834398	-4.69513e-05
	LS /mm	-0.000259016	-0.000834398	0.00174712	-0.000653702
	PCH/mm	-7.34962e-05	-4.69513e-05	-0.000653702	0.00077415
	Within-class covariance matrix for class 4:
		L/mm	B/mm	LS /mm	PCH/mm
	L/mm	0.000341016	-0.000401398	0.000308359	-0.000247978
	B/mm	-0.000401398	0.00433944	-0.005427	0.00148896
	LS /mm	0.000308359	-0.005427	0.00699054	-0.00187189
	PCH/mm	-0.000247978	0.00148896	-0.00187189	0.000630907
	Pooled within-class covariance matrix:
		L/mm	B/mm	LS /mm	PCH/mm
	L/mm	0.000465454	-0.000296061	-0.000182169	1.27755e-05
	B/mm	-0.000296061	0.00128902	-0.000862826	-0.000130135
	LS /mm	-0.000182169	-0.000862826	0.00154602	-0.000501024
	PCH/mm	1.27755e-05	-0.000130135	-0.000501024	0.000618384
	Total covariance matrix:
		L/mm	B/mm	LS /mm	PCH/mm
	L/mm	0.000845895	0.000703098	-0.00142284	-0.000126152
	B/mm	0.000703098	0.00454599	-0.00415782	-0.00109126
	LS /mm	-0.00142284	-0.00415782	0.00550337	7.72881e-05
	PCH/mm	-0.000126152	-0.00109126	7.72881e-05	0.00114013
	Box test (Chi-square asymptotic approximation):
	-2Log(M)	48.2119
	Chi-square (Observed value)	43.1852
	Chi-square (Critical value)	28.8693
	DF	18
	p-value	0.000753387
	alpha	0.05
	Test interpretation:
	H0: The within-class covariance matrices are equal.
	Ha: The within-class covariance matrices are different.
	As the computed p-value is lower than the significance level alpha=0.05, one should reject the null hypothesis H0, and accept the alternative hypothesis Ha.
	Box test (Fisher's F asymptotic approximation):
	-2Log(M)	48.2119
	F (Observed value)	2.3666
	F (Critical value)	1.61083
	DF1	18
	DF2	1480.14
	p-value	0.00102907
	alpha	0.05
	Test interpretation:
	H0: The within-class covariance matrices are equal.
	Ha: The within-class covariance matrices are different.
	As the computed p-value is lower than the significance level alpha=0.05, one should reject the null hypothesis H0, and accept the alternative hypothesis Ha.
	Kullback's test:
	K (Observed value)	24.106
	K (Critical value)	28.8693
	DF	18
	p-value	0.151587
	alpha	0.05
	Test interpretation:
	H0: The within-class covariance matrices are equal.
	Ha: The within-class covariance matrices are different.
	As the computed p-value is greater than the significance level alpha=0.05, one cannot reject the null hypothesis H0.
	Wilks' Lambda test (Rao's approximation):
	Lambda	0.0980619
	F (Observed value)	51.4002
	F (Critical value)	1.91226
	DF1	9
	DF2	289.765
	p-value	< 0.0001
	alpha	0.05
	Test interpretation:
	H0: The means vectors of the 4 classes are equal.
	Ha: At least one of the means vector is different from another.
	As the computed p-value is lower than the significance level alpha=0.05, one should reject the null hypothesis H0, and accept the alternative hypothesis Ha.
	Unidimensional test of equality of the means of the classes:
	Variable	Lambda	F	DF1	DF2	p-value
	L/mm	0.536938	34.7839	3	121	< 0.0001
	B/mm			3	121
	LS /mm	0.274126	106.801	3	121	< 0.0001
	PCH/mm	0.52926	35.8737	3	121	< 0.0001
	Pillai's trace:
	Trace	1.22962
	F (Observed value)	28.0135
	F (Critical value)	1.9057
	DF1	9
	DF2	363
	p-value	< 0.0001
	alpha	0.05
	Test interpretation:
	H0: The means vectors of the 4 classes are equal.
	Ha: At least one of the means vector is different from another.
	As the computed p-value is lower than the significance level alpha=0.05, one should reject the null hypothesis H0, and accept the alternative hypothesis Ha.
	Hotelling-Lawley trace:
	Trace	5.85923
	F (Observed value)	77.0078
	F (Critical value)	1.9311
	DF1	9
	DF2	183.843
	p-value	< 0.0001
	alpha	0.05
	Test interpretation:
	H0: The means vectors of the 4 classes are equal.
	Ha: At least one of the means vector is different from another.
	As the computed p-value is lower than the significance level alpha=0.05, one should reject the null hypothesis H0, and accept the alternative hypothesis Ha.
	Roy's greatest root:
	Root	5.22047
	F (Observed value)	210.559
	F (Critical value)	2.67953
	DF1	3
	DF2	121
	p-value	< 0.0001
	alpha	0.05
	Test interpretation:
	H0: The means vectors of the 4 classes are equal.
	Ha: At least one of the means vector is different from another.
	As the computed p-value is lower than the significance level alpha=0.05, one should reject the null hypothesis H0, and accept the alternative hypothesis Ha.
	Eigenvalues:
		F1	F2	F3
	Eigenvalue	5.22047	0.637811	0.000950068
	Discrimination (%)	89.0982	10.8856	0.0162149
	Cumulative %	89.0982	99.9838	100
	Bartlett's test for eigenvalue significancy:
		F1	F2	F3
	Eigenvalue	5.22047	0.637811	0.000950068
	Bartlett's statistic	279.82	59.5644	0.114429
	p-value	0	3.58147e-12	0.735157
	Variables/Factors correlations:
		F1	F2	F3
	L/mm	0.684118	0.423811	0.593604
	B/mm	0.923038	-0.144712	-0.356453
	LS /mm	-0.885905	-0.415323	0.206586
	PCH/mm	-0.486034	0.836393	-0.253411
	Classification functions:
		1	2	3	4
	Intercept	-125.825	-96.3673	-182.638	-165.995
	L/mm	483.741	480.267	528.179	461.44
	B/mm	0	0	0	0
	LS /mm	-283.214	-204.86	-376.82	-358.299
	PCH/mm	-305.08	-180.285	-387.418	-495.558
	Prior and posterior classification, membership probabilities, scores and squared distances:
	Observation	Prior	Posterior	Pr(1)	Pr(2)	Pr(3)	Pr(4)	F1	F2	F3	D²(1)	D²(2)	D²(3)	D²(4)
	Obs1	1	1	0.759135	0.240857	7.71897e-06	5.53584e-08	-2.4452	0.0241925	-2.76674	11.6049	13.9009	34.5974	44.4726
	Obs2	1	1	0.986897	0.0129247	0.000167007	1.15461e-05	-1.47967	-0.654078	0.387586	2.23605	10.9069	19.6046	24.948
	Obs3	1	1	0.994814	0.00491413	5.9506e-05	0.000212812	-1.48781	-1.78485	-0.210981	4.16282	14.7837	23.6113	21.0626
	Obs4	1	1	0.993616	0.00615515	0.000186481	4.19681e-05	-1.34821	-1.01392	-0.384895	2.43096	12.5991	19.5925	22.5754
	Obs5	1	1	0.950375	6.78752e-05	0.0457799	0.00377694	0.231353	-0.855316	0.454947	3.41434	22.5082	9.48036	14.4702
	Obs6	1	1	0.995159	0.00458859	7.63682e-05	0.000175775	-1.44034	-1.66961	-0.565453	4.037	14.7957	22.9872	21.3199
	Obs7	1	1	0.996506	0.00146379	8.74105e-05	0.00194235	-1.23459	-2.3282	-0.307558	5.8713	18.9177	24.5541	18.352
	Obs8	1	1	0.982586	0.000169686	0.00163749	0.0156073	-0.42917	-2.14199	0.741979	5.77826	23.1063	18.5723	14.0632
	Obs9	1	1	0.992542	0.00398754	0.00346451	5.65327e-06	-0.829605	0.331655	-0.920812	2.8171	13.8513	14.1325	26.9687
	Obs10	1	1	0.990867	0.00790325	0.00122575	4.10157e-06	-1.09669	0.160658	-0.346757	1.96732	11.6299	15.3574	26.7572
	Obs11	1	1	0.997355	0.000803812	0.000669105	0.00117183	-0.820537	-1.63492	0.173748	3.4096	17.6566	18.0234	16.9027
	Obs12	1	1	0.996724	0.00263827	0.000522288	0.000115109	-1.04962	-1.02559	0.159816	2.17712	14.0458	17.2851	20.3098
	Obs13	1	1	0.995514	0.00414299	0.000247297	9.6106e-05	-1.23602	-1.1656	0.443715	2.67617	13.6398	19.277	21.1673
	Obs14	1	1	0.98977	0.000217151	0.00767171	0.00234113	-0.228243	-1.17765	0.981796	3.83036	20.6796	13.5502	15.924
	Obs15	1	1	0.995983	0.00290879	0.00106121	4.71344e-05	-0.955715	-0.578997	0.136019	1.70903	13.381	15.3977	21.626
	Obs16	1	1	0.994413	0.00531386	0.000209832	6.37696e-05	-1.30196	-1.09142	0.347387	2.52175	12.9854	19.4489	21.831
	Obs17	1	1	0.980128	0.0195023	0.000368217	1.6346e-06	-1.42945	0.105324	-0.625369	2.4157	10.25	18.1892	29.0238
	Obs18	1	1	0.975916	0.0239333	0.000147972	2.49146e-06	-1.60316	-0.257504	-0.583672	2.41293	9.82914	20.0011	28.1695
	Obs19	1	1	0.987346	0.000469764	0.0119532	0.000231278	-0.288171	-0.401194	0.192867	2.03594	17.337	10.864	18.7543
	Obs20	1	1	0.956105	4.6265e-05	0.0337894	0.0100592	0.242631	-1.22991	-0.082906	3.75777	23.6302	10.4432	12.8665
	Obs21	1	1	0.996704	0.00055046	0.00163016	0.00111511	-0.622262	-1.38604	0.129055	2.86592	17.8688	15.6975	16.4569
	Obs22	1	1	0.985959	0.0137154	0.000321354	3.98965e-06	-1.39436	-0.191062	-0.681817	2.29206	10.8422	18.3497	27.1274
	Obs23	1	1	0.9612	0.00038373	0.0383408	7.51348e-05	-0.0826001	0.212151	-0.985071	3.45766	19.1097	9.901	22.371
	Obs24	1	1	0.985892	0.0140264	5.77766e-05	2.39127e-05	-1.65917	-1.15251	0.0392816	2.89988	11.4051	22.3893	24.1537
	Obs25	1	1	0.996808	0.000755596	0.00197103	0.000465201	-0.643999	-1.08246	0.0776917	2.27937	16.649	14.7314	17.6191
	Obs26	1	1	0.97951	0.0203089	0.00017827	3.25579e-06	-1.54636	-0.281286	-0.316632	2.10928	9.86126	19.3323	27.338
	Obs27	1	1	0.989602	0.00935002	0.00104447	3.67381e-06	-1.14628	0.156742	0.011146	1.88645	11.2103	15.594	26.8941
	Obs28	1	1	0.961638	0.0383117	4.81228e-05	2.55949e-06	-1.85194	-0.560694	-0.482873	2.78418	9.22994	22.5894	28.4573
	Obs29	1	1	0.916601	0.0833859	1.21742e-05	1.10712e-06	-2.19551	-0.69844	-1.44821	5.45363	10.248	27.9118	32.707
	Obs30	1	1	0.940638	0.059259	0.000103009	4.31939e-07	-1.80489	0.155524	-0.587449	2.95579	8.48507	21.1948	32.1434
	Obs31	1	1	0.996882	0.00174687	0.00126685	0.000104714	-0.849225	-0.772423	-0.316101	1.90496	14.5986	15.2412	20.2273
	Obs32	1	1	0.995931	0.0014845	0.00250502	7.99483e-05	-0.716931	-0.511824	-0.202955	1.71	14.7272	13.6808	20.5701
	Obs33	1	1	0.95853	0.0408373	0.000632863	1.52514e-07	-1.4681	0.926704	-1.25039	4.95059	11.2622	19.5964	36.2579
	Obs34	1	1	0.987582	0.00308661	0.00932542	6.33368e-06	-0.62436	0.592317	0.895257	3.34879	14.8852	12.6738	27.2631
	Obs35	1	1	0.916328	0.0826361	0.00103638	2.62708e-08	-1.49663	1.59238	0.152362	5.61419	10.426	19.1835	40.349
	Obs36	1	1	0.964868	0.0350154	0.000114819	1.94574e-06	-1.69572	-0.229913	0.710312	2.79463	9.42704	20.8674	29.0228
	Obs37	1	1	0.985021	0.000673845	0.0142068	9.86206e-05	-0.317345	-0.101828	0.521859	2.29021	16.865	10.7681	20.7085
	Obs38	1	1	0.973099	0.0236335	0.00326727	1.58379e-07	-1.11869	1.37203	0.00185638	4.48325	11.9189	15.8763	35.7453
	Obs39	1	1	0.800871	0.198207	0.000921601	3.69903e-09	-1.64849	2.14992	1.38242	10.2099	13.0027	23.7446	48.5962
	Obs40	1	1	0.962412	0.00292803	0.0346584	1.76351e-06	-0.413685	1.30802	0.761641	5.08272	16.6729	11.7305	31.5025
	Obs41	1	1	0.972067	0.0134263	0.0145062	1.33771e-07	-0.796489	1.81731	0.136405	6.16741	14.7318	14.5771	37.765
	Obs42	1	1	0.82455	0.00446127	0.170988	7.71842e-08	-0.236695	2.63108	0.498616	10.9698	21.4086	14.1162	43.3381
	Obs43	1	1	0.961169	0.000154979	0.0379187	0.000757749	0.068549	-0.441225	0.245117	2.63341	20.0986	9.09882	16.9245
	Obs44	1	1	0.859755	2.12374e-05	0.126006	0.0142175	0.578157	-0.963494	1.16588	5.64158	26.8589	9.48222	13.8459
	Obs45	1	1	0.960008	0.00012897	0.0381949	0.00166819	0.107614	-0.643928	1.65112	5.55273	23.383	12.0012	18.2631
	Obs46	1	1	0.941047	0.000134128	0.0583355	0.000483182	0.152775	-0.213295	-0.666857	3.12698	20.8389	8.68854	18.2757
	Obs47	1	1	0.778055	1.99536e-05	0.217299	0.00462634	0.665059	-0.515837	0.0264142	4.09595	25.2382	6.647	14.346
	Obs48	1	1	0.758741	2.49108e-05	0.23857	0.00266398	0.646182	-0.324173	0.425953	4.1989	24.8471	6.5129	15.5026
	Obs49	1	1	0.980732	0.000612402	0.0185903	6.55589e-05	-0.267498	0.0670124	-0.652941	2.53504	17.2924	10.4664	21.7613
	Obs50	1	1	0.949897	8.07839e-05	0.0486522	0.00137007	0.200739	-0.579906	-1.5515	5.20497	23.9496	11.1483	18.288
	Obs51	1	1	0.836587	9.67995e-06	0.120684	0.0427194	0.686655	-1.32724	-0.610563	5.49211	28.2262	9.36442	11.4415
	Obs52	1	3	0.468517	2.29299e-06	0.508125	0.0233557	1.13787	-0.784404	-0.447822	6.15314	30.6081	5.99083	12.1506
	Obs53	1	1	0.70022	0.299773	6.41783e-06	5.82723e-08	-2.49524	-0.000158192	-0.430987	4.41313	6.10987	27.6133	37.0167
	Obs54	1	2	0.411235	0.588763	1.92236e-06	8.62684e-09	-2.7812	0.257929	1.5438	7.94675	7.22904	32.4935	43.3064
	Obs55	1	1	0.766478	0.233502	1.97654e-05	8.04458e-08	-2.27047	0.2354	1.24501	5.40872	7.78595	26.54	37.5482
	Obs56	1	1	0.809672	0.190298	2.98867e-05	7.70117e-08	-2.17989	0.339512	0.159834	3.70513	6.6012	24.1191	36.0415
	Obs57	2	2	0.251254	0.748746	1.65762e-07	3.37526e-09	-3.21711	-0.174742	-0.991252	7.92636	5.74249	36.3892	44.1774
	Obs58	2	1	0.520399	0.4796	1.20219e-06	3.62818e-08	-2.82823	-0.303042	0.115264	5.35101	5.5143	31.3074	38.3086
	Obs59	2	1	0.587422	0.412577	8.39744e-07	9.24556e-08	-2.8636	-0.680492	-0.660202	6.00384	6.71048	32.9202	37.3329
	Obs60	2	2	0.0719022	0.928098	2.17243e-08	1.08725e-10	-3.56859	0.267727	-0.238521	9.11301	3.99735	39.1378	49.7325
	Obs61	2	2	0.0130104	0.98699	5.35064e-11	2.51204e-11	-4.5185	-0.940952	-0.374589	15.2291	6.57124	53.8475	55.3597
	Obs62	2	2	0.0176962	0.982304	2.11656e-10	1.66304e-11	-4.311	-0.472513	-1.67261	15.9796	7.94652	52.4629	57.5504
	Obs63	2	2	0.0972972	0.902703	1.26866e-07	5.64877e-11	-3.29508	0.915548	-1.19281	10.2053	5.75006	37.3056	52.7393
	Obs64	2	2	0.174683	0.825316	7.46376e-07	1.56012e-10	-3.00083	1.11062	-0.809395	8.65208	5.54649	33.3786	50.3247
	Obs65	2	2	0.00778893	0.992211	9.55742e-11	2.00224e-12	-4.42969	-0.0573577	0.0883058	14.1533	4.4588	50.5854	58.3167
	Obs66	2	2	0.000451426	0.999549	3.65355e-12	6.06354e-16	-4.94226	1.39035	1.72861	23.9379	8.53259	61.2023	78.6098
	Obs67	2	2	0.00234957	0.99765	6.63306e-11	2.61135e-14	-4.48902	1.09083	0.892662	17.3092	5.20684	52.0749	67.7548
	Obs68	2	2	0.000523826	0.999476	2.64553e-12	1.52756e-15	-4.99121	1.04074	1.75611	23.3671	8.25946	61.5747	76.4886
	Obs69	2	2	0.0188316	0.981168	5.88407e-09	1.37258e-12	-3.7874	1.15827	-0.264706	12.1624	4.25596	42.12	58.8466
	Obs70	2	2	0.0249012	0.975099	2.04003e-08	1.63452e-12	-3.58827	1.45558	0.421361	12.16	4.82476	40.1898	59.0537
	Obs71	2	2	0.180228	0.819772	3.76922e-07	5.7446e-10	-3.09464	0.583201	0.959453	8.20356	5.17395	34.3589	47.3317
	Obs72	2	2	0.160031	0.839968	1.1084e-06	9.24757e-11	-2.93776	1.38019	0.0516286	8.62677	5.31078	32.3872	51.1701
	Obs73	2	2	0.384412	0.615585	3.05794e-06	2.24595e-09	-2.72799	0.737532	-0.297512	6.12186	5.18014	29.6053	44.038
	Obs74	2	2	0.00213824	0.997862	4.05952e-11	2.46314e-14	-4.56846	0.967088	0.414051	16.9015	4.61024	52.4607	67.2755
	Obs75	2	2	4.42862e-05	0.999956	6.12013e-15	1.54851e-17	-5.94951	0.692336	0.926029	29.0356	8.98606	74.4404	86.3993
	Obs76	3	1	0.54788	5.11445e-05	0.451997	7.21055e-05	0.625207	0.878221	-0.00958193	5.33858	23.8969	5.72335	23.2099
	Obs77	3	1	0.741395	9.65803e-05	0.258376	0.000132669	0.442621	0.573658	0.692662	4.70526	22.5971	6.81349	21.9621
	Obs78	3	3	0.464944	1.99575e-05	0.534773	0.000263306	0.803531	0.548155	0.365996	5.39429	25.5064	5.11443	20.347
	Obs79	3	3	0.211214	4.29286e-06	0.788591	0.000190171	1.10524	0.723043	0.292917	6.79051	28.3979	4.15576	20.8159
	Obs80	3	3	0.089595	4.65624e-07	0.909893	0.000511943	1.47624	0.442082	-0.143945	7.82308	32.1579	3.18702	18.1528
	Obs81	3	1	0.681748	3.48089e-05	0.317869	0.000348326	0.623693	0.303417	-1.66774	6.9838	26.7489	8.50984	22.1423
	Obs82	3	3	0.000232268	2.88233e-11	0.999725	4.31213e-05	3.03694	1.10235	4.06408	35.84	67.6445	19.1053	39.2078
	Obs83	3	3	0.000795503	6.36388e-10	0.999202	2.54958e-06	2.52171	1.88217	-0.193555	18.134	46.2114	3.86253	29.6201
	Obs84	3	3	4.80489e-05	3.10023e-12	0.99995	2.33107e-06	3.35975	1.8325	-0.246101	24.3735	57.486	4.48699	30.4253
	Obs85	3	3	0.00926872	7.54123e-10	0.934789	0.0559425	2.50311	-0.962915	0.642704	14.0543	46.703	4.82695	10.4589
	Obs86	3	3	0.00116727	1.943e-10	0.998708	0.000125227	2.70952	0.745863	-0.95753	16.5991	47.8162	3.09553	21.0637
	Obs87	3	3	0.00164581	3.95071e-09	0.998354	4.84212e-07	2.21774	2.34025	-2.69113	25.4246	51.3043	12.6088	41.687
	Obs88	3	3	0.0034211	1.74092e-09	0.996443	0.00013583	2.37139	0.773617	0.351797	13.6158	42.598	2.26739	20.0685
	Obs89	3	3	1.06787e-05	8.92121e-15	0.998287	0.00170213	4.29376	-0.113812	0.449567	28.8319	70.6381	5.94079	18.6891
	Obs90	3	3	0.000393051	4.91203e-12	0.99419	0.0054173	3.29956	-0.359951	0.189768	19.2792	55.6747	3.60772	14.0324
	Obs91	3	3	0.00207451	2.93738e-11	0.88286	0.115065	3.00301	-1.2379	0.0750895	17.6995	53.8453	5.59262	9.66796
	Obs92	3	3	0.122805	4.85826e-08	0.747057	0.130138	1.79366	-1.26104	-2.86622	17.808	47.2937	14.1969	17.692
	Obs93	3	3	2.56068e-06	1.33011e-15	0.999828	0.000169845	4.58002	0.485894	-1.40842	34.1545	76.911	8.40436	25.7653
	Obs94	3	3	0.0065111	3.74305e-09	0.993223	0.000265943	2.24497	0.574576	-0.769832	12.8172	41.5555	2.76234	19.2132
	Obs95	3	3	0.0261097	4.43666e-09	0.908346	0.0655442	2.21382	-1.00787	-0.424768	11.936	43.1119	4.83739	10.0952
	Obs96	3	3	0.0121161	1.63941e-09	0.968347	0.0195372	2.37614	-0.668023	-0.911863	13.2364	44.8678	4.4743	12.2808
	Obs97	3	3	0.0138971	8.29704e-09	0.984571	0.00153199	2.12741	0.104332	0.423311	11.1374	39.8	2.61636	15.5476
	Obs98	3	3	7.40149e-05	2.56057e-13	0.996271	0.00365455	3.7666	-0.282777	0.56858	23.726	62.6903	4.71103	15.9271
	Obs99	3	3	0.000159117	2.25657e-11	0.999836	4.41398e-06	3.04793	1.67827	-0.272406	21.1903	52.7277	3.69884	28.36
	Obs100	3	3	0.120824	4.41766e-07	0.877209	0.00196659	1.48016	0.0472787	-0.234756	7.43318	32.4713	3.46837	15.6693
	Obs101	3	3	0.0851405	4.58441e-08	0.841485	0.073374	1.83839	-1.01648	0.297043	9.702	38.5711	5.12027	9.99947
	Obs102	3	3	0.0571069	1.9875e-08	0.839279	0.103614	1.97366	-1.11686	0.937646	11.4409	41.1828	6.06563	10.2494
	Obs103	3	3	0.00128388	1.83335e-09	0.998715	1.61333e-06	2.35151	2.01883	-0.707573	18.0498	44.9683	4.73663	31.4085
	Obs104	3	3	0.0153474	9.56768e-08	0.984643	9.37117e-06	1.73035	1.57378	-0.470846	12.2585	36.2295	3.93589	27.0607
	Obs105	3	3	0.0200737	7.77946e-09	0.973084	0.00684266	2.1347	-0.334049	-0.124445	10.8154	40.3422	3.05324	12.9678
	Obs106	3	3	0.0524549	4.88052e-08	0.942725	0.00481959	1.83283	-0.237833	-1.4211	11.0085	38.7838	5.23089	15.7831
	Obs107	3	3	0.0015741	3.88026e-11	0.978049	0.0203771	2.97458	-0.708885	0.398648	16.9483	51.9852	4.08455	11.8268
	Obs108	3	3	6.94956e-06	1.04061e-14	0.999819	0.000174391	4.26296	0.526385	-0.19847	28.9731	69.6122	5.21984	22.5279
	Obs109	3	3	0.00797994	1.52927e-07	0.99202	2.00339e-07	1.64936	2.66746	-1.00364	17.9097	39.6346	8.26404	39.0945
	Obs110	3	3	1.40694e-06	7.06246e-15	0.999998	5.36602e-07	4.31458	2.16174	-0.454974	35.07	73.2898	8.12181	36.9978
	Obs111	3	3	0.0033838	1.20956e-09	0.996206	0.000409873	2.43738	0.474562	1.62337	16.0787	45.7672	4.70879	20.3005
	Obs112	3	3	0.0032754	6.75591e-09	0.996718	6.52659e-06	2.15473	1.65874	0.529316	15.1136	41.2967	3.67754	27.5502
	Obs113	3	3	0.00178816	5.57228e-10	0.998092	0.000120264	2.55266	0.797843	0.673632	15.2359	45.1989	2.58664	20.6345
	Obs114	3	3	1.89661e-05	1.88053e-13	0.999949	3.17562e-05	3.81255	1.07288	1.16126	27.1271	63.9855	5.38149	26.0962
	Obs115	3	3	6.62074e-06	5.254e-14	0.999988	5.49621e-06	4.00743	1.54403	0.541934	29.435	66.7388	5.58442	29.8073
	Obs116	3	3	0.000311657	1.32921e-11	0.999379	0.000309188	3.14408	0.482136	0.973628	19.5798	53.5203	3.4338	19.5957
	Obs117	3	3	4.22619e-05	1.39167e-13	0.997807	0.00215025	3.87102	-0.114933	2.15111	29.1443	68.2072	9.00543	21.2854
	Obs118	3	3	0.0179959	4.11896e-07	0.982003	8.58379e-07	1.49845	2.27799	-0.172926	14.0671	35.4369	6.06821	33.9683
	Obs119	3	3	1.27143e-05	3.72619e-13	0.999986	1.1181e-06	3.69555	2.02086	0.325111	28.2668	62.9577	5.72124	33.129
	Obs120	4	4	0.00478345	4.70966e-09	5.51002e-05	0.995161	0.703804	-4.37472	1.552	23.1979	50.8601	32.1255	12.5225
	Obs121	4	4	0.180841	1.51341e-06	0.000770685	0.818387	0.20281	-3.53502	0.920886	14.1243	37.5063	25.0405	11.1049
	Obs122	4	4	0.00304586	2.04833e-10	0.00883808	0.988116	1.98878	-3.04688	1.34874	19.3328	52.3625	17.2022	7.76878
	Obs123	4	3	6.83932e-05	2.24441e-14	0.721789	0.278143	4.08863	-1.68381	-2.44388	34.1964	77.8714	15.668	17.5752
	Obs124	4	4	5.78592e-05	3.12237e-14	0.118548	0.881394	3.77246	-2.45008	0.424102	28.2099	70.8901	12.9598	8.94741
	Obs125	4	4	0.0032333	7.48478e-11	0.0501749	0.946592	2.40275	-2.62297	-1.40467	19.7476	54.9102	14.2636	8.3889
	Centroids:
		F1	F2	F3
	1	-0.898403	-0.30959	-0.0290431
	2	-3.84785	0.534785	0.0448357
	3	2.50592	0.565673	0.0085764
	4	2.19321	-2.95225	0.0661957
	Confusion matrix for the training sample:
	from \ to	1	2	3	4	Total	% correct
	1	54	1	1	0	56	0.964286
	2	2	17	0	0	19	0.894737
	3	3	0	41	0	44	0.931818
	4	0	0	1	5	6	0.833333
	Total	59	18	43	5	125	0.936
	Cross-validation: Prior and posterior classification and membership probabilities:
	Observation	Prior	Posterior	1	2	3	4
	Obs1	1	1	0.651131	0.348864	4.96263e-06	3.23503e-08
	Obs2	1	1	0.986404	0.0134084	0.0001751	1.24944e-05
	Obs3	1	1	0.994314	0.00538484	5.99112e-05	0.000241206
	Obs4	1	1	0.993284	0.00647504	0.000195865	4.55449e-05
	Obs5	1	1	0.947588	6.67346e-05	0.048458	0.00388773
	Obs6	1	1	0.994713	0.00501077	7.77531e-05	0.000198482
	Obs7	1	1	0.995948	0.00161049	8.8318e-05	0.002353
	Obs8	1	1	0.979906	0.000169546	0.00186042	0.018064
	Obs9	1	1	0.992033	0.00423787	0.00372259	6.10421e-06
	Obs10	1	1	0.990501	0.00819521	0.00129948	4.39726e-06
	Obs11	1	1	0.997175	0.000849397	0.00072096	0.00125425
	Obs12	1	1	0.99655	0.00277243	0.000554516	0.00012283
	Obs13	1	1	0.995244	0.00439095	0.000261055	0.000104318
	Obs14	1	1	0.988805	0.000221892	0.00845826	0.00251474
	Obs15	1	1	0.995798	0.00303035	0.00112137	5.02869e-05
	Obs16	1	1	0.994103	0.00560743	0.000220838	6.91723e-05
	Obs17	1	1	0.9794	0.0202079	0.000390305	1.72486e-06
	Obs18	1	1	0.975141	0.024702	0.000154766	2.65165e-06
	Obs19	1	1	0.986923	0.000489188	0.0123454	0.000242271
	Obs20	1	1	0.953203	4.45008e-05	0.0365491	0.0102035
	Obs21	1	1	0.996506	0.000576077	0.00175544	0.00116292
	Obs22	1	1	0.985416	0.0142395	0.000339942	4.27846e-06
	Obs23	1	1	0.958681	0.000398516	0.0408375	8.32964e-05
	Obs24	1	1	0.985081	0.0148344	5.88601e-05	2.61909e-05
	Obs25	1	1	0.996626	0.000791589	0.00209824	0.000483843
	Obs26	1	1	0.978997	0.0208127	0.000187124	3.48144e-06
	Obs27	1	1	0.989239	0.00965088	0.00110639	3.93351e-06
	Obs28	1	1	0.960247	0.0397015	4.88177e-05	2.72289e-06
	Obs29	1	1	0.904727	0.095261	1.09145e-05	1.11612e-06
	Obs30	1	1	0.938675	0.0612176	0.000106636	4.35382e-07
	Obs31	1	1	0.996718	0.00182932	0.00134186	0.000111002
	Obs32	1	1	0.995734	0.00155092	0.00263019	8.46588e-05
	Obs33	1	1	0.953261	0.0460493	0.000689829	1.38918e-07
	Obs34	1	1	0.986574	0.00331113	0.0101078	6.86988e-06
	Obs35	1	1	0.903767	0.0950846	0.0011483	2.03822e-08
	Obs36	1	1	0.96351	0.0363683	0.000119272	2.0571e-06
	Obs37	1	1	0.984439	0.000705009	0.0147503	0.000105767
	Obs38	1	1	0.970099	0.0262496	0.00365159	1.4665e-07
	Obs39	1	1	0.724734	0.274252	0.0010138	1.65809e-09
	Obs40	1	1	0.957045	0.00323073	0.0397229	1.83219e-06
	Obs41	1	1	0.966917	0.015713	0.0173696	1.16561e-07
	Obs42	1	1	0.741186	0.0052326	0.253582	5.00269e-08
	Obs43	1	1	0.960086	0.000157962	0.0389671	0.000788519
	Obs44	1	1	0.839724	1.85162e-05	0.144324	0.0159334
	Obs45	1	1	0.953227	0.000126835	0.0446717	0.00197396
	Obs46	1	1	0.938785	0.000135574	0.060561	0.000518787
	Obs47	1	1	0.769049	1.8312e-05	0.226073	0.00485995
	Obs48	1	1	0.748644	2.30696e-05	0.248476	0.00285685
	Obs49	1	1	0.979923	0.000640735	0.0193653	7.10779e-05
	Obs50	1	1	0.942484	7.77741e-05	0.055846	0.00159251
	Obs51	1	1	0.817369	8.0346e-06	0.137092	0.0455303
	Obs52	1	3	0.429947	1.6295e-06	0.545299	0.0247519
	Obs53	1	1	0.686487	0.313508	5.73436e-06	5.09836e-08
	Obs54	1	2	0.343915	0.656084	1.2434e-06	4.9439e-09
	Obs55	1	1	0.742038	0.257944	1.81435e-05	6.84026e-08
	Obs56	1	1	0.803547	0.196424	2.94472e-05	7.03476e-08
	Obs57	2	2	0.280009	0.719991	2.03863e-07	3.96155e-09
	Obs58	2	1	0.546566	0.453433	1.29462e-06	3.44195e-08
	Obs59	2	1	0.637381	0.362617	9.73036e-07	8.93294e-08
	Obs60	2	2	0.074636	0.925364	2.52927e-08	1.28251e-10
	Obs61	2	2	0.0156567	0.984343	6.36743e-11	3.65094e-11
	Obs62	2	2	0.0231102	0.97689	2.81071e-10	2.63142e-11
	Obs63	2	2	0.112023	0.887977	1.61493e-07	7.62293e-11
	Obs64	2	2	0.195416	0.804584	8.70751e-07	2.02078e-10
	Obs65	2	2	0.0083868	0.991613	1.11468e-10	2.52996e-12
	Obs66	2	2	0.000500835	0.999499	3.5994e-12	4.66594e-16
	Obs67	2	2	0.00255798	0.997442	7.76998e-11	2.91827e-14
	Obs68	2	2	0.000583481	0.999417	2.53058e-12	1.31763e-15
	Obs69	2	2	0.0201207	0.979879	7.12146e-09	1.71116e-12
	Obs70	2	2	0.0274291	0.972571	2.52724e-08	2.0896e-12
	Obs71	2	2	0.196824	0.803175	4.3673e-07	6.97609e-10
	Obs72	2	2	0.17695	0.823049	1.24687e-06	1.1924e-10
	Obs73	2	2	0.405727	0.59427	3.11649e-06	2.51034e-09
	Obs74	2	2	0.00227395	0.997726	4.6121e-11	2.73608e-14
	Obs75	2	2	4.06106e-05	0.999959	2.59679e-15	6.96806e-18
	Obs76	3	1	0.576946	4.39335e-05	0.422933	7.65322e-05
	Obs77	3	1	0.774928	8.08972e-05	0.224852	0.000139083
	Obs78	3	3	0.485366	1.78451e-05	0.514327	0.000289355
	Obs79	3	3	0.220075	4.08233e-06	0.779713	0.000207739
	Obs80	3	3	0.0916721	4.73175e-07	0.907776	0.000550995
	Obs81	3	1	0.749898	3.60473e-05	0.249708	0.000358445
	Obs82	3	3	0.000256916	3.07632e-11	0.99969	5.32322e-05
	Obs83	3	3	0.000860647	7.83281e-10	0.999137	2.47359e-06
	Obs84	3	3	4.75874e-05	3.19008e-12	0.99995	2.22727e-06
	Obs85	3	3	0.0104881	9.47255e-10	0.929625	0.059887
	Obs86	3	3	0.00125398	2.33217e-10	0.998611	0.000134653
	Obs87	3	3	0.00217167	6.99605e-09	0.997828	3.17666e-07
	Obs88	3	3	0.00360725	2.04686e-09	0.996249	0.000143968
	Obs89	3	3	9.41157e-06	4.99067e-15	0.997961	0.00202942
	Obs90	3	3	0.000418388	5.28187e-12	0.993815	0.00576616
	Obs91	3	3	0.002338	3.33897e-11	0.871341	0.126321
	Obs92	3	3	0.19341	8.78486e-08	0.573061	0.233529
	Obs93	3	3	1.82732e-06	4.50127e-16	0.999794	0.000204334
	Obs94	3	3	0.00691797	4.42256e-09	0.992798	0.000284352
	Obs95	3	3	0.0294587	5.62859e-09	0.900928	0.0696136
	Obs96	3	3	0.0135697	2.05852e-09	0.965314	0.0211159
	Obs97	3	3	0.0145293	9.58449e-09	0.983871	0.00159988
	Obs98	3	3	7.45869e-05	2.18993e-13	0.995799	0.00412664
	Obs99	3	3	0.000165672	2.58079e-11	0.99983	4.39607e-06
	Obs100	3	3	0.124128	4.58575e-07	0.873766	0.00210558
	Obs101	3	3	0.0953562	5.70324e-08	0.826346	0.0782974
	Obs102	3	3	0.0669524	2.61449e-08	0.816492	0.116555
	Obs103	3	3	0.00142106	2.32948e-09	0.998577	1.50281e-06
	Obs104	3	3	0.0168462	1.10514e-07	0.983144	9.57612e-06
	Obs105	3	3	0.0211943	9.16544e-09	0.971774	0.00703176
	Obs106	3	3	0.0600295	6.17638e-08	0.934449	0.00552193
	Obs107	3	3	0.00172533	4.51169e-11	0.976751	0.0215238
	Obs108	3	3	6.05978e-06	6.28252e-15	0.999798	0.000196213
	Obs109	3	3	0.0102161	2.37008e-07	0.989783	1.39733e-07
	Obs110	3	3	9.51438e-07	3.18641e-15	0.999999	4.17891e-07
	Obs111	3	3	0.00380163	1.52981e-09	0.995737	0.000461661
	Obs112	3	3	0.00358131	8.20934e-09	0.996412	6.59901e-06
	Obs113	3	3	0.0019055	6.66582e-10	0.997966	0.000128172
	Obs114	3	3	1.76061e-05	1.51476e-13	0.999948	3.39992e-05
	Obs115	3	3	5.69135e-06	3.69151e-14	0.999989	5.41635e-06
	Obs116	3	3	0.000329838	1.49484e-11	0.999334	0.000336162
	Obs117	3	3	3.92151e-05	8.89572e-14	0.997017	0.00294423
	Obs118	3	3	0.0215063	5.29659e-07	0.978492	7.40179e-07
	Obs119	3	3	1.14096e-05	3.14051e-13	0.999988	9.94256e-07
	Obs120	4	4	0.0235008	2.96334e-08	0.000156364	0.976343
	Obs121	4	4	0.451105	3.63649e-06	0.00147232	0.547419
	Obs122	4	4	0.00473058	3.63935e-10	0.0134016	0.981868
	Obs123	4	3	4.4004e-05	7.38477e-15	0.986684	0.0132716
	Obs124	4	4	9.13276e-05	4.04516e-14	0.2162	0.783708
	Obs125	4	4	0.00559943	1.47105e-10	0.0859806	0.90842
	Confusion matrix for the cross-validation results:
	from \ to	1	2	3	4	Total	% correct
	1	54	1	1	0	56	0.964286
	2	2	17	0	0	19	0.894737
	3	3	0	41	0	44	0.931818
	4	0	0	1	5	6	0.833333
	Total	59	18	43	5	125	0.936
	Results for the prediction sample:
		Predicted class	Pr(1)	Pr(2)	Pr(3)	Pr(4)	F1	F2	F3
	PredObs1	2	2.48486e-05	0.999975	2.29346e-15	4.21652e-18	-6.10225	0.744361	-0.0616937
	PredObs2	2	0.0609887	0.939011	8.69614e-09	1.58885e-10	-3.71772	-0.106959	0.25621
	PredObs3	1	0.661003	0.338994	3.30795e-06	7.38792e-08	-2.62902	-0.256356	-0.0894655
	PredObs4	2	0.131708	0.868292	1.71585e-07	2.25559e-10	-3.24557	0.598745	-0.87597
	PredObs5	2	0.000722185	0.999278	2.58713e-12	4.55874e-15	-5.00282	0.664619	-0.172221
	PredObs6	1	0.68457	0.315219	0.000210903	2.04015e-09	-1.9801	1.9031	0.855059
	PredObs7	2	0.154362	0.845637	3.94411e-07	2.146e-10	-3.11199	0.841715	-0.376428
	PredObs8	2	0.344102	0.655896	2.16979e-06	2.08642e-09	-2.80246	0.659623	0.828589
	PredObs9	2	2.25008e-05	0.999977	2.82389e-15	2.46451e-18	-6.06981	0.957889	0.687829
	PredObs10	2	0.0127712	0.987229	5.42383e-10	3.41762e-12	-4.16204	0.232198	-0.0130804
	PredObs11	2	0.206037	0.793962	6.32046e-07	5.44698e-10	-3.0261	0.707661	0.472364
	PredObs12	2	0.241941	0.758058	8.47747e-07	8.73955e-10	-2.97256	0.652231	0.495575
	PredObs13	2	0.0188288	0.981171	9.68781e-10	9.65238e-12	-4.06949	0.0938511	-0.0110397
	PredObs14	2	4.24315e-06	0.999996	6.26542e-17	9.67197e-20	-6.66627	0.839694	-0.331183
	PredObs15	2	1.72943e-06	0.999998	3.00175e-18	4.65842e-20	-7.13709	0.221674	-0.117971
	PredObs16	2	0.000982371	0.999018	1.13752e-11	3.72816e-15	-4.77489	1.12315	-0.619797
	PredObs17	2	0.000912261	0.999088	2.04684e-12	1.55429e-14	-5.03579	0.253729	0.424964
	PredObs18	2	0.202331	0.797669	7.28702e-07	4.1251e-10	-3.00644	0.822547	-0.197101
	PredObs19	2	0.130635	0.869365	1.62258e-07	2.60196e-10	-3.25176	0.549747	0.561222
	PredObs20	2	0.00500393	0.994996	3.19403e-09	1.29736e-14	-3.90023	2.30267	-0.618794
	PredObs21	2	1.76298e-06	0.999998	1.12488e-17	1.3797e-20	-6.93565	0.92681	-0.501069
	PredObs22	3	1.91621e-08	6.57733e-18	1	1.83586e-08	5.33947	3.07561	-0.540733
	PredObs23	3	0.00127484	1.41713e-10	0.998474	0.000250788	2.71518	0.578702	-0.290889
	PredObs24	3	0.0421147	8.1205e-09	0.874058	0.0838277	2.072	-1.06272	-0.167301
